# Supplementary material for: Strict conformational demands of RNA cleavage in bulge-loops created by peptidyl-oligonucleotide conjugates
Source: Nucleic Acids Res. 2020 Oct 3;48(19):10662–79. doi: 10.1093/nar/gkaa780 (PMC7641753; doi:10.1093/nar/gkaa780)
Supplement: gkaa780_Supplemental_Files [file gkaa780_supplemental_files.zip]

Archive with 3 entries (3 files):
- Clusters.zip
- In-Line Structures.zip
- NAR supplementary final version.pdf
